# Supplementary material for: Evaluation of a Room-Temperature Preservation Method Maintaining Viability and Function in Human Cardiac Organoids
Source: Cells. 2026 Jun 11;15(12):1065. doi: 10.3390/cells15121065 (PMC13297580; doi:10.3390/cells15121065)
Supplement: Supplementary file 1 [file cells-15-01065-s001.zip]

Archive with 1 entries (1 files):
- cells-4325491-supplementary.pdf
